# Supplementary material for: The extracellular matrix proteoglycan fibromodulin is upregulated in clinical and experimental heart failure and affects cardiac remodeling
Source: PLoS One. 2018 Jul 27;13(7):e0201422. doi: 10.1371/journal.pone.0201422 (PMC6063439; doi:10.1371/journal.pone.0201422)
Supplement: S6 Table — (XLSX) [file pone.0201422.s014.xlsx]

## Sheet: Data figs tables
Fig 1A			Fig 2A											Fig 3A					Fig 4A																	Fig 5A
Relative FMOD/RPL32 mRNA			Relative FMOD/RPL32 mRNA											Relative FMOD/RPL4 mRNA					IVSd (mm)																	Gene expression/RPL32
Cntr	HF		Sham 24h	AB24h	Sham 1w	AB1w	Sham 3w	AB3w	Sham 16w	AB16w	Sham 18w	AB18w		CFB	CM				Sham WT 2w	Sham FMOD-KO 2w	AB WT 2w	AB FMOD-KO 2w	AB WT 4w	AB FMOD-KO 4w	AB WT 6w	AB FMOD-KO 6w	AB WT 8w	AB FMOD-KO 8w	AB WT 10w	AB FMOD-KO 10w	Sham WT 12w	Sham FMOD-KO 12w	AB WT 12w	AB FMOD-KO 12w			AB WT baseline	AB FMOD-KO baseline	Sham WT 2w	AB WT 2w	AB FMOD-KO 2w	Sham WT 4w	AB WT 4w	AB FMOD-KO 4w	Sham WT 12w	AB WT 12w	AB FMOD-KO 12w
1.00312	3.44175		1.39825	0.123546	0.157778	4.79459	2.57463	8.34171	1.61378	7.51796	2.05224	8.67759		1.58	3.72				0.695	0.695	0.894	0.861	0.886	0.964	0.912	1.095	1.043	1.121	1.016	1.069	0.886	1.043	1.161	1.147		COL1A2	0.99	0.56	1.38	5.33	5.34691	1.04954	1.52784	1.12517	0.833229	5.29127	3.25181
0.583959	1.28024		0.964319	0.492547	1.64224	9.08055	1.23646	16.3254	1.36999	6.824	0.767357	5.26328		1.21	3.44				0.728	0.695	0.795	0.796	0.756	0.99	1.043	0.86	0.99	0.912	0.938	1.091	0.704	0.938	1.121	1.193			0.84	1.07	1.2	1.91	1.53982	0.950459	2.6896	3.26303	0.654872	3.62389	3.4884
0.709248	3.67985		0.58319	0.403278	0.193428	7.49229	0.699152	10.0671	0.976161	1.84152	0.180399	10.7034		1.03	2.73				0.629	0.728	0.861	0.795	0.964	0.964	0.938	1.251	0.928	1.191	1.004	1.251	0.86	0.886	0.948	1.255			1.11	1.99	0.87	9.66	3.79986		2.91359	1.15612	1.18658	3.97713	3.98503
0.989293	0.506424		0.507794	0.0539769	4.14336	12.8956	0.135338	7.12771	0.655441	8.59244		6.99718		0.84	2.31				0.695	0.761	0.993	0.894	1.069	0.808	0.99	1.089	0.981	1.161	0.938	1.069	0.86	0.912	1.069	1.113			1.99	0.6	0.63	6.47	1.28162		3.45969		1.10515	3.34806	3.97344
1.71438	5.1306		0.760942	0.109138	0.216394	8.10943	0.378779	8.45709	1.06544	4.3296		12.869		0.7	2.25				0.728	0.662	0.927	0.894	1.016	1.13	0.938	1.043	0.927	1.255	0.879	1.277	0.912	0.886	1.069	1.225			0.99	1.25	0.96	7.12	5.78153		0.709924		1.07782	8.96306
	1.08662		0.901261	0.296059	0.911459	17.5769	1.30804	11.8959	1.48242	4.63615		7.43005		0.9	2.63				0.695		0.861	0.828	0.964	1.161	1.123	1.274	0.973	1.069	1.043	0.912	0.86	0.86		0.912			0.45	0.64	1.02	0.95					0.931386	4.51408
	6.2045		0.518861	1.92871	0.130164	10.7709	0.436196	12.5614	0.573178	4.1907		4.97085		0.91	4.16				0.662		0.861	0.894	0.99	1.016	1.199	1.121	1.016		0.964		0.86	0.808					0.68	0.59	0.95	4.67					1.14571	3.37859
	2.4319		1.27645	1.87009	1.83827	0.362599	1.11565	9.00225	0.355173	6.07857				0.87	3.72				0.695		0.927	0.728	0.938	1.173	1.173		1.095				0.86	0.99					0.95	0.53		0.97					1.12429
	1.30122		1.52805	0.956272	0.196377	5.06147	0.675368	8.94559	1.39687	5.47469				0.8	3.69				0.662		0.876	0.861	1.095	1.251	0.938		0.886				0.782	0.886													0.698221
	0.978119		1.56089	0.922543	0.570529		1.44039		0.511548					1.06	3.64						0.761	0.861	0.938		1.095							0.808													1.24274
	1.67327													1.1							0.795	0.927	1.069													COL3A1	1.09	0.61	1.36	3.71	3.2926	0.939994	1.67074	1.52744	0.723745	3.25528	1.76122
	4.85035		Fig 2C																		0.927	0.894	0.847														0.75	1.52	1.01	2.18	1.32807	1.06001	1.07892	2.82918	0.535128	2.33475	2.07125
	1.08028		Relative FMODext protein											Fig 3B							0.894	0.96	0.761														1.22	2.49	0.82	6.02	4.39211		0.946043	0.588056	1.16979	2.29918	1.99411
	1.79126		Sham 3w	AB3w	Sham 16w	AB16w								Relative FMODext protein							0.795	0.927	0.938														2.22	0.41	0.26	4.17	1.50394		1.78328		1.12028	1.9149	2.59205
	4.87005		1.06	1.49	0.64	1.63								CFB	CM						0.993	0.861	0.964														0.98	1.62	1.41	4.17	3.86748		0.327965		0.810425	0.645242
	6.46173		1.04	1.68	0.24	0.93								1	1.42						0.966	0.969															0.37	0.45	1.2	1.08					0.856601	2.12615
	3.92297		0.98	2.31	0.54	2.03								0.99	1.44						0.894	1.059															0.54	0.39	0.93	3.69					0.762333	1.94316
			1.1	1.8	1.34	2.9								1.11	1.43						0.894	1.059															0.83	0.43		0.93					2.38075
Fig 1C			0.81	1.45	1.84	2.27								1.12	1.1						0.821																								0.542892
Relative FMODext protein					1.38	2								1.36	1.24						0.89																								1.09805
Cntr	HF				1.02	2.15								1.41	1.07						0.834
0.6	1.31													0.75							0.782															Fig 5B
0.98	0.9		Fig 2D		Fig 2E									0.72							0.908															LV collagen (µg/mg)
1.13	3.02		Correlations											0.84							0.761															Sham WT	Sham FMOD-KO	AB WT 2w	AB FMOD-KO 2w	AB WT 12w	AB FMOD-KO 12w
1.19	1.77		Cardiac FMOD mRNA (AU)	LVW/tibia (mg/mm)	Cardiac FMOD mRNA (AU)	LW/tibia (mg/mm)								0.7																						2.33	1.35	7.94	2.98	4.93	7.52
1.11	5.75		9.93875	5.00299	9.93875	9.74267													Fig 4B																	2.5	3.07	3.63	2.97	7.52	2.04
	1.56		6.85438	4.08043	6.85438	7.98344								Fig 3D					LVPWd (mm)																	0.81	2.28	6.99	3.42	4.79	7.76
	1.89		4.14532	4.4936	4.14532	8.55646								Relative FMOD mRNA					Sham WT 2w	Sham FMOD-KO 2w	AB WT 2w	AB FMOD-KO 2w	AB WT 4w	AB FMOD-KO 4w	AB WT 6w	AB FMOD-KO 6w	AB WT 8w	AB FMOD-KO 8w	AB WT 10w	AB FMOD-KO 10w	Sham WT 12w	Sham FMOD-KO 12w	AB WT 12w	AB FMOD-KO 12w		2.5	2.83	3.04	10.57	8.05	2.99
	1.6		3.6094	5.01718	3.6094	8.17869								Cntr	SM7368	LPS	LPS + SM7368		0.695	0.695	0.828	0.861	0.86	0.99	0.912	0.964	1.016	1.121	1.095	1.173	0.782	1.069	1.193	1.147		2.79	2.11	8.31	8.52	6.91	8.76
	1.7		5.40878	3.83768	5.40878	6.71884								0.37	0.6	0.62	0.65		0.728	0.695	0.828	0.894	0.73	0.938	1.069	0.86	1.043	0.86	1.016	1.091	0.756	0.964	1.069	1.255						3.07
	1.26		6.40617	5.2673	6.40617	8.64378								1.07	0.4	1.39	0.2		0.695	0.761	0.861	0.795	0.99	0.886	0.964	1.251	0.988	1.191	1.004	1.251	0.86	0.912	0.948	1.287		Fig 5C
			3.68807	5.24499	3.68807	9.14811								1.56	0.17	1.56	0.14		0.728	0.795	0.993	0.894	1.069	0.86	1.095	1.191	0.991	1.161	0.99	1.016	0.86	0.938	1.069	1.148		Collagen cross-linking area (%)
			9.07299	4.86135	9.07299	8.63611								0.94	0.32	1.24	0.86		0.695	0.662	0.96	0.894	1.121	1.161	0.964	1.095	0.949	1.287	0.879	1.199	0.912	0.912	1.147	1.121		Sham WT	Sham FMOD-KO	AB WT 2w	AB FMOD-KO 2w	AB WT 4w	AB FMOD-KO 4w	AB WT 12w	AB FMOD-KO 12w
			10.8613	5.59867	10.8613	9.12971								1.28	0.15	2.43	0.8		0.662		0.828	0.861	1.016	1.193	1.123	1.274	0.879	1.147	1.173	0.86	0.886	0.912		0.964		0.55	0.27	0.34	1.6	1.77	0.89	1.06	0.73
			11.0948	4.83611	11.0948	8.38988								0.71	0.72	2.44	0.85		0.629		0.861	0.927	0.99	1.121	1.199	1.199	0.964		0.964		0.86	0.808				0.62	0.38	0.96	0.92	0.34	2.09	0.83	0.56
			0.878166	5.32917	0.878166	11.3905								1.04	0.1	1.67	0.52		0.695		0.861	0.782	0.964	1.277	1.069		1.016				0.86	1.016				0.13	0.32	1.04		3.26		0.44	1.23
			3.50103	4.96859	3.50103	10.4226								1.29	0.08	1.52	0.51		0.662		0.912	0.861	1.069	1.277	0.99		0.99				0.756	0.86				0.48	0.25			0.85			0.37
			2.8665	4.80792	2.8665	12.4098								0.75	0.09	1.41	0.29				0.761	0.861	1.016		1.016							0.808				0.21	0.33
			0.383668	5.3653	0.383668	13.9783								0.89		1.66					0.761	0.96	1.121													0.23
			0.775756	4.58075	0.775756	15.2335								1.11		2.32					0.927	0.965	0.91
			2.10439	5.59676	2.10439	20.0464								1		0.17					0.96	0.96	0.82													Fig 5D
			13.7093	9.16947	13.7093	17.009								0.72		2.65					0.761	0.993	0.938													Gene expression/RPL4
			13.2926	6.45905	13.2926	9.16378								0.6							0.984	0.894	0.964														COL1A2/RPL4	COL3A1/RPL4	PCNA/RPL4	ACTA2/RPL4	LOX/RPL4	TGM2/RPL4	POSTN/RPL4	MMP2/RPL4	MMP9/RPL4	TIMP1/RPL4	FN1/RPL4	TAGLN/RPL4	CTGF/RPL4
			6.79718	6.9595	6.79718	10.5533								1.08							1.001	0.966														AdVeh	0.94	1.01	0.82	0.98	0.83	0.81	0.87	0.89	0.88	0.97	0.92	0.97	0.97
			6.55744	5.20138	6.55744	11.4039								1.03							0.828	1.159															1.06	0.99	1.18	1.02	1.17	1.19	1.13	1.11	1.12	1.03	1.08	1.03	1.03
			0.3217	5.08	0.3217	9.02								0.98							0.861	1.026															1.24	0.96	0.78	1.07	1.07	1.03	1.19	1.08	0.84	1.09	1.3	1.12	1.07
			3.34844	4.88	3.34844	9.26								1.59							0.861																0.91	0.92	0.98	0.84	1.01	1.07	0.95	0.93	1.03	0.98	0.79	0.93	0.95
			0.39439	5.29	0.39439	8.77															0.99																0.85	1.11	1.25	1.09	0.92	0.9	0.86	0.99	1.13	0.92	0.91	0.95	0.98
			8.44808	5.49	8.44808	10.46								Fig 3E							0.834																1	1.1	1.48	0.93	1.05	0.89	0.86	0.98	1.41	1.08	0.77	0.87	0.75
			0.441216	4.87	0.441216	8.05								Relative FMOD mRNA							0.886																1	0.9	0.52	1.07	0.95	1.11	1.14	1.02	0.59	0.92	1.23	1.13	1.25
			1.85841	4.94	1.85841	8.76								Cntr	SM7368	LPS	LPS + SM7368				0.877
			0.265397	4.94	0.265397	8.96								0.92	0.11	2.21	0.2				0.795															AdFMOD	0.8	1.1	1.44	1.01	0.95	0.68	0.69	0.85	0.65	0.94	0.67	1	0.88
			3.74813	5.12	3.74813	8.35								0.84	0.13	1.9	0.2																				0.93	1.07	1.14	1.03	0.97	0.76	0.81	1.02	0.73	0.99	0.91	1.07	1.1
			0.400401	5.18	0.400401	8.91								1.1	0.13	1.84	0.22		Fig 4C																		0.87	1.15	1.65	1.09	0.9	0.66	0.68	0.96	0.7	0.91	0.78	0.96	1.02
			1.16328	5.12	1.16328	8.94								1.06	0.12	1.85	0.19		HW/BW (mg/g)																		1.12	1.1	0.98	1.27	0.88	0.77	0.96	1.07	1.14	1.22	1.29	1.38	1.18
			9.77591	8.73	9.77591	18.85								1.01	0.16	1.82	0.17		Sham WT 2w	Sham FMOD-KO 2w	AB WT 2w	AB FMOD-KO 2w	Sham WT 12w	Sham FMOD-KO 12w	AB WT 12w	AB FMOD-KO 12w											1.03	1.01	1.24	1.02	0.54	0.76	0.73	0.96		0.99	1.05	1.07	0.87
			18.5147	7.23	18.5147	12.82								1.07	0.15	0.71	0.22		6.22	5.02	6.69	14.45	5.02	6.47	19.35	10.79											0.93	1	0.44	1.22	0.47	0.86	0.8	1.05	0.36	0.68	1.02	1.32	0.8
			15.2764	8.67	15.2764	20.93								0.82	0.05	0.54	0.1		5.87	6.18	6.66	7.68	4.35	7.07	10.98	11.75											0.95	0.99	0.57	1.02	0.67	0.94	0.7	0.7	0.63	0.96	0.74	1.16	0.85
			26.2933	8.47	26.2933	18.61								1.23	0.07	0.4	0.11		4.9	6.29	9.58	5.84	5.43	5.72	8.42	12.85
			16.5347	7.95	16.5347	23.19								1.01	0.06	0.46	0.08		4.98	6.93	8.18	10.88	5.1	6.1	14.88	14.53										Fig 5F
			35.8383	8.37	35.8383	21.57								0.94	0.07	1.56	0.05		5.09	6.13	6.96	11.79	5.03	6.51	9.39	7.09										CFB migration (%)
			21.9613	8.88	21.9613	19.53								0.84		1.61			4.84		7.7	10.34	4.91	5.55	14.12	7.45										6h		12h		18h		24h
			0.739319	7.26	0.739319	16.75								1.09		1.93			5.08		7.01	7.37	5.15	5.63	9.18	9.07										AdVeh	AdFMOD	AdVeh	AdFMOD	AdVeh	AdFMOD	AdVeh	AdFMOD
			10.3201	8.73	10.3201	27.81								1.06		1.61			5.71		7.37	5.52	4.99	4.9	7.51	10.98										20.23	14.58	34.53	28.05	45.8	38.86	55.89	39.19
			1.95307	5.39	1.95307	9.14								0.42		1.16			5.1		10.66	6.92	4.91	6.4	11.13	6.31										16.29	13.12	30.11	26.47	37.53	37.91	45.48	43.33
			0.937955	5.22	0.937955	8.77								0.77		1.48			4.96		8.98	6.16	4.9	5.79	15.34											23.13	15.68	41.55	28.13	47.51	36.5	53.16	37.96
			0.530365	5.21	0.530365	8.89								1.82		1.15					9.98		5.02	5.87	5.63											17.67	16.91	34.3	32.06	45.24	43.66	50.95	50.94
			0.102665	4.98	0.102665	8.93								0.78		1.96					6.4		4.36	5.19	11.54											17.98	18.91	33.12	32.36	45.73	45.02	47.88	50.67
			0.287336	5.67	0.287336	9.03								1.07		1.56					9.13		4.58	4.59	13.56											20.2	22.34	37.21	35.32	39.96	45.48	53.89	48.71
			0.992261	4.68	0.992261	8.07								1.15							5.8		4.64		12.64											23.31	18.17	42.52	27.99	51.38	37.09	57.13	42.43
			0.330891	6.62	0.330891	9.64																														18.46	22.72	32.59	26.81	45.76	33.03	53.07	36.4
			0.846316	5.02	0.846316	9.33													Fig 4D																		18.76		31.31		37.63		42.76
			0.512323	4.84	0.512323	9.65													LVIDd (mm)																		19.19		28.3		42.19		47.58
			1.09265	4.73	1.09265	8.49													Sham WT 2w	Sham FMOD-KO 2w	AB WT 2w	AB FMOD-KO 2w	AB WT 4w	AB FMOD-KO 4w	AB WT 6w	AB FMOD-KO 6w	AB WT 8w	AB FMOD-KO 8w	AB WT 10w	AB FMOD-KO 10w	Sham WT 12w	Sham FMOD-KO 12w	AB WT 12w	AB FMOD-KO 12w
			6.32788	8.17	6.32788	13.4													5.198	4.9	4.536	5.463	4.431	4.457	4.457	4.405	4.718	4.066	5.317	4.926	4.457	4.483	5.806	5.082
			12.3841	9.34	12.3841	20.99													4.867	4.999	4.668	5.297	6.151	4.848	5.526	4.561	5.812	4.431	5.004	5.4	4.457	5.082	5.109	5.366
			7.63675	8.81	7.63675	17.47													4.768	4.635	5.132	4.139	4.691	4.222	4.144	4.744	4.572	4.902	6.559	5.004	4.718	4.822	6.405	4.959
			5.40696	8.61	5.40696	16.85													5.066	4.536	4.536	3.675	4.613	4.222	3.91	5.243	4.004	5.272	4.744	5.838	4.796	4.662	4.796	5.638
			6.41541	9.43	6.41541	23.63													4.635	4.403	4.105	5.032	3.857	4.802	4.144	4.587	4.386	4.676	6.214	4.014	4.952	4.457	4.665	4.092
			9.02402	8.51	9.02402	19.55													4.337		3.807	5.43	4.457	4.551	6.332	4.441	6.685	5.317	3.936	4.535	4.718	3.779		4.561
			9.52883	9.92	9.52883	29.47													5.032		4.205	4.47	5.317	4.665	5.056	5.239	5.004		4.248		4.691	4.613
			6.82895	8.55	6.82895	22.42													4.635		4.205	4.072	4.04	4.405	4.613		4.639				4.483	3.936
			6.78597	8.51	6.78597	19.79													4.668		5.4	4.105	3.857	4.718	5.63		6.151				4.274	4.483
			10.1296	5.82	10.1296	9.54															5.066	3.807	4.248		5.239							4.926
			8.59935	5.62	8.59935	8.58															4.834	4.536	5.708
			6.12733	5.75	6.12733	9.23															4.205	3.675	5.03
			4.11418	6.34	4.11418	9.62															4.569	3.675	4.602
			6.68774	5.32	6.68774	9.23															3.543	4.602	5.317
			9.30509	5.75	9.30509	9.57															3.822	4.47	4.77
			3.59782	5.71	3.59782	9.51															4.952	4.47
			2.22941	6.03	2.22941	9.77															3.973	4.304
			8.76812	6.42	8.76812	9.58															4.072	4.536
			3.21097	5.74	3.21097	9.2															4.212
			47.19	12.99	47.19	21.87															5.369
			42.834	13.9	42.834	21.53															4.77
			11.5592	13.8	11.5592	21.46															4.379
			53.9344	11.82	53.9344	21.55															5.109
			27.1767	11.32	27.1767	28.02															4.304
			29.101	12.05	29.101	24.31
			26.3049	12.71	26.3049	24.98													Fig 4E
			38.155	11.15	38.155	19.41													FS(%)
			34.3644	11.92	34.3644	31.67													Sham WT 2w	Sham FMOD-KO 2w	AB WT 2w	AB FMOD-KO 2w	AB WT 4w	AB FMOD-KO 4w	AB WT 6w	AB FMOD-KO 6w	AB WT 8w	AB FMOD-KO 8w	AB WT 10w	AB FMOD-KO 10w	Sham WT 12w	Sham FMOD-KO 12w	AB WT 12w	AB FMOD-KO 12w
			9.82756	5.36	9.82756	9.21													16.6	18.9	14.6	9.1	17.1	16.4	9.36	13.62	14.92	19.87	6.86	5.3	21.05	12.2	6.49	4.6
			3.67464	5.56	3.67464	9.97													17.7	20.5	18.4	10.6	2.5	10.7	6.61	13.13	6.73	14.71	8.33	7.98	18.13	12.81	12.25	7.01
			0.863876	7.03	0.863876	8.66													16	21.4	11	8.8	10.6	14.2	14.45	11.55	14.83	9.71	1.91	4.68	13.82	13.52	4.48	5.08
			41.5543	11.83	41.5543	22.3													15.7	23.4	10.2	17.1	8.5	15.4	12.69	9.75	15.83	7.13	13.74	7.59	20.12	12.23	12.51	10.36
			25.2042	12.66	25.2042	21.77													20	17.3	13.7	4.6	14.9	7.2	10.69	10.22	9.71	6.03	2.53	16.89	8.42	12.86	13.4	15.3
			51.2552	12.56	51.2552	22.17													18.3		9.6	8.5	21.6	11.1	5.92	3.2	3.75	13.24	18.55	20.11	17.68	13.1		8.57
			33.5073	11.57	33.5073	17.25													13.8		15	11.1	5.9	17.3	7.73	3	7.29		16.55		17.2	14.11
			61.6255	11.93	61.6255	27.05													17.9		37	25.2	16.1	11.8	10.17		5.6				22.69	17.89
			35.5802	12.45	35.5802	29.51															6.8	10.5	16.9	9.4	2.79		5.09				15.23	17.44
			23.8039	12.54	23.8039	28.56															5.9	25.2	11.7		1.99							10.58
																					8.9	13.1	4.6
			Fig 2F																		26	24.8	7.8
			Relative mRNA/RPL32																		7.2	10.8	7.2
				Sham 24h	AB24h	Sham 1w	AB1w	Sham 3w	AB3w	Sham 16w	AB16w	Sham 18w	AB18w								17.8	4.3	5.9
			FMOD	1.39825	0.123546	0.157778	4.79459	2.57462	8.34171	1.61378	7.51796	2.05224	8.67759								15.1	10.4	9.3
				0.964319	0.492547	1.64224	9.08055	1.23646	16.3254	1.36999	6.824	0.767357	5.26328								8.4	8.2
				0.58319	0.403278	0.193428	7.49229	0.699152	10.0671	0.976161	1.84152	0.180399	10.7034								15.8	11.5
				0.507793	0.0539769	4.14336	12.8956	0.135338	7.12771	0.655441	8.59244		6.99718								21.1	13.1
				0.760943	0.109138	0.216394	8.10943	0.378779	8.45709	1.06544	4.3296		12.869								11.7
				0.901261	0.296059	0.911459	17.5769	1.30805	11.8959	1.48242	4.63615		7.43005								8.7
				0.518861	1.92871	0.130164	10.7709	0.436196	12.5614	0.573178	4.1907		4.97085								16.9
				1.27645	1.87009	1.83827	0.362599	1.11565	9.00224	0.355173	6.07858										8.3
				1.52805	0.956272	0.196377	5.06147	0.675368	8.94559	1.39687	5.47469										6.7
				1.56089	0.922543	0.570529		1.44039		0.511548											16.9
			LUM	1.06816	0.41751	0.900974	2.84738	1.20012	2.07556	1.51887	1.06651	0.894326	1.09519
				1.05938	0.707998	1.19419	4.09888	1.08854	2.72857	1.42166	1.40724	1.13313	0.585163						Fig 4F
				0.944906	0.407584	0.83037	3.9967	0.835963	2.18537	0.996302	0.870156	0.97254	1.32682						LW/BW (mg/g)
				0.93903	0.247089	1.93178	5.75187	1.15166	1.39006	0.801893	1.03943		0.992813						Sham WT 2w	Sham FMOD-KO 2w	AB WT 2w	AB FMOD-KO 2w	Sham WT 12w	Sham FMOD-KO 12w	AB WT 12w	AB FMOD-KO 12w
				0.961059	0.13093	0.997475	3.51788	0.91184	2.27609	0.818163	1.23805		1.50483						6.39	5.52	5.8	13.33	4.3	5.17	21.79	25.49
				0.772319	0.354049	0.702837	6.36453	0.945046	3.96832	0.907411	1.40999		1.28214						5.66	5.84	7.13	8.27	4.43	4.62	15.77	20.67
				0.864081	1.76627	0.631165	3.84027	0.564066	3.36316	1.11091	0.922885		1.42705						5.47	6.26	21.53	8.61	5.23	4.53	19.24	21.95
				0.860601	3.42802	0.917334	1.33177	1.01245	1.44466	0.784867	1.18696								5.91	6.15	16.88	6.27	5.21	5.21	15.64	19.18
				1.27672	1.58669	0.90198	2.09421	0.987529	1.62085	0.80634	1.62045								6.47	7.24	8.64	24.04	4.81	5.31	10.68	6.98
				1.25374	0.337266	0.991896		1.30278		0.833589									5.57		11.39	13.77	4.58	5.11	21.37	7.44
			BGN	1.36483	1.41208	0.99991	3.42753	1.39397	2.43647	1.1962	4.02941	0.642976	2.38508						5.42		10.65	10.48	4.92	4.7	7.61	14.08
				0.998529	1.81452	1.16873	6.53288	1.39397	3.81552	1.18885	3.83188	0.993803	2.43788						5.44		5.23	6.19	5.77	4.78	7.69	13.38
				1.02878	1.21904	0.907216	6.45407	0.723146	3.29804	0.943486	2.42595	1.36322	3.66577						4.81		22.62	7.63	4.12	4.86	18.16	5.45
				0.818824	1.08341	1.56412	7.44731	0.913785	2.70751	1.02374	4.48797		2.73161						6.15		18.99	6	4.92	5.09	12.04	6.4
				0.770419	0.539174	0.94474	6.81004	0.823384	3.01707	1.01611	3.66028		3.84151								20.28	10.54	4.96	5.35	7.17	19.05
				0.649468	1.27365	0.669712	10.9316	0.960063	4.12067	1.11001	4.2477		2.31325								5.77		4.87	5.42	20.25
				1.05974	5.90089	0.755308	6.3244	0.729463	3.56227	0.959171	2.68861		3.12365								13.02		4.52	5.22	25.67
				0.956757	6.23621	1.02155	4.83399	1.00681	1.9094	0.830126	4.16932										5.57		4.86		24
				1.25604	4.29303	0.897019	5.69447	0.925992	2.47743	0.937884	4.7127
				1.0966	1.20241	1.07169		1.12942		0.794427									Fig 4G
			DCN	1.09518	0.486481	0.9797	0.70492	1.17992	1.39824	1.2975	2.03065	1.22326	1.14047						Change in CM CSA (µm2) vs. average respective sham
				0.747472	0.547882	1.28779	1.41191	1.47871	1.51608	1.17039	1.57748	0.972487	1.05326							AB WT 2w	AB FMOD-KO 2w	AB WT 4w	AB FMOD-KO 4w	AB WT 12w	AB FMOD-KO 12w
				0.938145	0.415621	0.850725	1.49896	0.736954	1.40483	0.917493	1.03399	0.804249	1.77108						Number of values	8386	2191	12566	8611	6379	14485
				1.01929	0.462177	1.44115	2.00679	1.03811	1.22627	0.893491	2.00522		1.384
				1.18985	0.378409	0.969994	1.29798	0.826856	1.40169	0.992571	1.55872		1.88957						Minimum	-178.9	-189.9	-194.4	-174.3	-207.6	-229.8
				0.92013	0.591403	0.653504	1.82124	0.941814	2.06051	1.04142	1.65712		1.30145						Maximum	4602	2793	3173	1799	4475	4273
				0.999693	0.751074	0.769848	1.43204	0.53552	1.86663	1.11504	1.03519		1.60502
				0.985116	1.22037	1.0802	0.788813	1.10915	0.852502	0.860964	1.75032								Mean	19.63	4.985	79.42	95.85	105.9	124.8
				1.06604	0.546508	0.966959	0.775164	0.974596	0.857383	0.964125	2.19317								Std. Deviation	130.4	109.1	153.9	170.2	210.9	228.6
				1.03908	0.881451	1.00013		1.17837		0.747001									Std. Error of Mean	1.424	2.331	1.373	1.835	2.641	1.9
																			Fig 4I
																			Relative ERK protein
																			pERK1/ERK1			pERK2/ERK2
																			Sham 4w	AB WT 4w	AB FMOD-KO 4w	Sham 4w	AB WT 4w	AB FMOD-KO 4w
																			0.829293	1.23	1.66	0.694296	1.25	1.57
																			1.02107	0.73	1.39	0.990535	0.91	1.44
																				0.86	2.25		0.48	2.4
																				1.13			1.32
																				1.05			1.04
[truncated: 42 more columns]
